# Supplementary material for: Gene Gangs of the Chloroviruses: Conserved Clusters of Collinear Monocistronic Genes
Source: Viruses. 2018 Oct 20;10(10):576. doi: 10.3390/v10100576 (PMC6213493; doi:10.3390/v10100576)
Supplement: Supplementary file 1 [file viruses-10-00576-s001.zip]

Archive with 23 entries (20 files):
- viruses-363410-suppl_/
- viruses-363410-suppl_/supplementary/
- viruses-363410-suppl_/supplementary/Details of supplementary materials.docx
- viruses-363410-suppl_/supplementary/Figure S10.pdf
- viruses-363410-suppl_/supplementary/Figure_S4.png
- viruses-363410-suppl_/supplementary/Figure_S5.pdf
- viruses-363410-suppl_/supplementary/Figure_S6.pdf
- viruses-363410-suppl_/supplementary/File_S2.nwk
- viruses-363410-suppl_/supplementary/File_S3.zip
- viruses-363410-suppl_/supplementary/File_S7.zip
- viruses-363410-suppl_/supplementary/File_S8.zip
- viruses-363410-suppl_/supplementary/Table_S1.xlsx
- viruses-363410-suppl_/supplementary/Table_S9.docx
- viruses-363410-suppl_/supplementary/__MACOSX/
- viruses-363410-suppl_/supplementary/__MACOSX/._Figure_S4.png
- viruses-363410-suppl_/supplementary/__MACOSX/._Figure_S5.pdf
- viruses-363410-suppl_/supplementary/__MACOSX/._Figure_S6.pdf
- viruses-363410-suppl_/supplementary/__MACOSX/._File_S2.nwk
- viruses-363410-suppl_/supplementary/__MACOSX/._File_S3.zip
- viruses-363410-suppl_/supplementary/__MACOSX/._File_S7.zip
- viruses-363410-suppl_/supplementary/__MACOSX/._File_S8.zip
- viruses-363410-suppl_/supplementary/__MACOSX/._Table_S1.xlsx
- viruses-363410-suppl_/supplementary/__MACOSX/._Table_S9.docx
