# Supplementary material for: Gene Gangs of the Chloroviruses: Conserved Clusters of Collinear Monocistronic Genes
Source: Viruses. 2018 Oct 20;10(10):576. doi: 10.3390/v10100576 (PMC6213493; doi:10.3390/v10100576)
Supplement: Supplementary file 1 [file viruses-10-00576-s001.zip › viruses-363410-suppl_/supplementary/File_S2.nwk]

[&U] ((((((((((Pbi_FR483_Ref:0.008241,Pbi_CVB-1:0.019039)0.25:0.003002,(Pbi_NW665.2:0.007284,Pbi_CVG-1:0.005896)0.65:0.002102)0.30:0.001662,(((Pbi_CVA-1:0.0,Pbi_CVR-1:0.0)1.00:0.0023,Pbi_AP110A:0.007249)0.37:0.001522,Pbi_CVM-1:0.005595)0.60:0.001607)0.56:0.004139,(Pbi_Can18-4:0.015583,Pbi_MT325_Ref:0.00484)0.82:0.006145)0.80:0.006329,(Pbi_Fr5L:0.007066,(Pbi_CZ-2:0.008869,Pbi_OR0704.2.2:0.003232)0.97:0.004004)1.00:0.01044)1.00:0.143479,Pbi_NE-JV-1:0.195653)0.97:0.047186,((SAG_MN0810.1:0.035385,SAG_Canal-1:0.038253)0.97:0.018973,((((((SAG_ATCV1_Ref:0.003875,((SAG_MO0605SPH:0.001341,SAG_WI0606:0.001849)1.00:0.004491,SAG_NE-JV-3:0.002905)0.94:0.002204)0.84:0.001039,SAG_NE-JV-2:0.005503)0.88:0.001683,SAG_Can0610SP:0.007489)0.92:0.002549,SAG_OR0704.3:0.010048)1.00:0.01679,SAG_NTS-1:0.021549)0.99:0.00947,((SAG_TN603.4.2:0.007398,SAG_Br0604L:0.007012)1.00:0.009823,SAG_GM0701.1:0.017278)0.99:0.008489)1.00:0.020566)1.00:0.194427)1.00:0.189138,(((((NC64A_NYs-1:0.000544,NC64A_NY-2B:0.00325)0.43:0.00032,NC64A_AR158_Ref:0.003624)0.92:0.00352,(NC64A_MA-1D:0.000437,NC64A_IL-5-2s1:0.002964)0.95:0.002135)1.00:0.017631,NC64A_NY2A_Ref:0.029271)1.00:0.055978,((NC64A_CME6:0.0,NC64A_PBCV1_Ref:0.000655)1.00:0.005946,(NC64A_AN69C:0.000577,(NC64A_IL-3A:0.000618,((((NC64A_MA-1E:0.001302,NC64A_CvsA1:0.00125)0.83:0.00095,NC64A_CviKI:0.001145)1.00:0.007577,NC64A_KS1B:0.008537)0.83:0.004023,NC64A_NE-JV-4:0.000834)0.14:0.000258)0.49:0.002936)0.88:0.007476)1.00:0.045496)1.00:0.184475)1.00:2.000773,(NONE_OlV1:0.066515,NONE_OtV2:0.034974)0.91:0.038315)1.00:0.029087,NONE_OsV5:0.033725,NONE_OtV1:0.006594)1.00;
