# Supplementary material for: Gene Gangs of the Chloroviruses: Conserved Clusters of Collinear Monocistronic Genes
Source: Viruses. 2018 Oct 20;10(10):576. doi: 10.3390/v10100576 (PMC6213493; doi:10.3390/v10100576)
Supplement: Supplementary file 1 [file viruses-10-00576-s001.zip › viruses-363410-suppl_/supplementary/Table_S1.xlsx]

## Sheet: Comprehensive PBCV1 Annotations
									Functional annotations form NCBI						SCOP 70 functional annotations					Additional annotations			Transcriptional Profiles											Protein Profiles
						Inferred function			RefSeq (http://www.ncbi.nlm.nih.gov/refseq/)			Conserved Domains (http://www.ncbi.nlm.nih.gov/Structure/cdd/cdd_help.shtml)			Primary match		Secondary match						PBCV-1 transcriptome (Blanc et al., 2014)						PBCV-1 microarray (Yanai-Balser et al., 2010)		PBCV-1 gene features (Fitzgerald et al., 2010)			PBCV-1 virion proteome (Dungian et al., 2012)
Gene Gang	Chlorovirus ClusterID (Jeanniard et al., 2013; Additional file 1 - Table S1)	PBCV-1 Gene tag	PBCV-1 genome coordinates	Accession number		Propable functional group	Funcitonal annotation (confirmed or putative)		PBCV-1 annotation from NCBI rn ("product")	PBCV-1 annotation from NCBI rn ("miscellaneous features")	PBCV-1 annotation from NCBI rn ("note")	Name	Accession		High confidence annotation (Probability ≥ 90%)	Medium confidence annotation (Probability <90%>70%	probability	description of the target		Wulfmeyet al. (2012), PBCV-1 virion DNA-binding protein	Additional information/annotations		NORMALIZED MRPN T7'	NORMALIZED MRPN T14'	NORMALIZED MRPN T20'	NORMALIZED MRPN T40'	NORMALIZED MRPN T60'	RNA-seq K-mean clusters	Temporal class	Expressed w/ aphidicolin	AATGACA promoter motif	Predicted poly(A) cleavage site		Virion-associated	Relative abundance, emPAI method	PBCV-1 Gene tag
1	146	A521aL	249668..250276	YP_004678965.1		P-M-D	Matrix metalloprotease		hypothetical protein [Paramecium bursaria Chlorella virus 1]		virion-associated: yes; Refseq best hit:YP_001426138 [hypothetical protein FR483_N506L (Parameciumbursaria Chlorella virus FR483)] [6e-76]	WLM super family	cl07077			d1rm8a_ d.92.1.11 (A:) Matrix metalloproteinasE-16 (MMP--16) {Human (Homo sapiens) [TaxId: 9606]}	68	d1i76a_ d.92.1.11 (A:) Neutrophil collagenase (MMP--8) {Human (Homo sapiens) [TaxId: 9606]}					0	0.910878	2.65883	13.3107	19.2477	2.2						Yes	3.53	A521aL
1	45	A523R	250331..250846	NP_048879.1		H	nd		hypothetical protein [Paramecium bursaria Chlorella virus 1]		virion-associated: yes; expression pattern: Late;Refseq best hit: YP_001426959 [hypothetical proteinATCV1_Z478R (Acanthocystis turfacea Chlorella virus 1)][2e-64]	nd	nd							unknown function	Virion major capsid protein associated (Fang et al., unpublished results)		0	1.82176	5.31765	21.2971	39.2653	2.2	Late	No				Yes	24.79	A523R
1	44	A526R	250898..251338	NP_048882.2		H	nd		hypothetical protein [Paramecium bursaria Chlorella virus 1]		virion-associated: yes; expression pattern: Late;Refseq best hit: YP_001426144 [hypothetical proteinFR483_N512R (Paramecium bursaria Chlorella virus FR483)][1e-27]	nd	nd								Virion major capsid protein associated (Fang et al., unpublished results)		0	0.910878	3.5451	10.6486	10.7787	1.2	Late	No				Yes	1.55	A526R
1	nd	A531L	252995..253198	NP_048887.1		C	Stellacyanin		hypothetical protein [Paramecium bursaria Chlorella virus 1]		virion-associated: yes; expression pattern: Late	nd	nd		d1jera_ b.6.1.1 (A:) Stellacyanin {Cucumber (Cucumis sativus) [TaxId: 3659]}		57.8	d2iuba2 f.17.3.1 (A:286--349) Magnesium transport protein CorA {Thermotoga maritima [TaxId: 2336]}					0	5.46527	9.74903	13.3107	14.6283	2.1	Late	No				Yes	nd	A531L
1	16	A532L	253218..253457	NP_048888.1		H	nd		hypothetical protein [Paramecium bursaria Chlorella virus 1]		virion-associated: yes; expression pattern: Late;Refseq best hit: YP_001426963 [hypothetical proteinATCV1_z482L (Acanthocystis turfacea Chlorella virus 1)][1e-15]	nd	nd										0.46807	8.19791	13.2941	18.635	22.3273	2.1	Late	No				Yes	.4	A532L
1	15	A533R	253765..254889	NP_048889.1		H	nd		hypothetical protein [Paramecium bursaria Chlorella virus 1]		virion-associated: yes; expression pattern:Early-Late; Refseq best hit: YP_001426965 [hypotheticalprotein ATCV1_Z484R (Acanthocystis turfacea Chlorellavirus 1)] [1e-117]	nd	nd										1.87228	26.4155	18.6118	25.734	31.5663	2.1	Early-Late	No				Yes	.35	A533R
1	15	A534R	254810..255127	NP_048890.1		H	nd		hypothetical protein [Paramecium bursaria Chlorella virus 1]		virion-associated: yes; Refseq best hit:YP_001426148 [hypothetical protein FR483_N516R (Parameciumbursaria Chlorella virus FR483)] [3e-37]	nd	nd										16.8505	137.543	157.757	149.524	110.482	1.3						Yes	.31	A534R
1	43	A535L	255129..255344	NP_048891.1		S	YopH chaperone SycH; tyrosine protein phosphatase		hypothetical protein [Paramecium bursaria Chlorella virus 1]		virion-associated: yes; expression pattern:Early-Late; Refseq best hit: YP_001426150 [hypotheticalprotein FR483_N518L (Paramecium bursaria Chlorella virusFR483)] [7e-11]	nd	nd			d1ttwa_ d.198.1.1 (A:) Putative YopH chaperone SycH {Yersinia pestis [TaxId: 632]}	64.4	d1tfua_ c.26.1.3 (A:) Phosphopantetheine adenylyltransferase {Mycobacterium tuberculosis [TaxId: 1773]}					14.9782	131.166	168.392	111.366	83.5351	1.3	Early-Late	No				Yes	.42	A535L
1	42	A536L	255394..255615	NP_048892.1		H	nd		hypothetical protein [Paramecium bursaria Chlorella virus 1]		virion-associated: yes; expression pattern:Early-Late; Refseq best hit: YP_001426152 [hypotheticalprotein FR483_N520L (Paramecium bursaria Chlorella virusFR483)] [6e-09]	nd	nd										33.701	272.808	386.859	226.282	156.676	1.1	Early-Late	No				Yes	.42	A536L
1	142	A539R	256565..257086	NP_048895.1		I-T	GIY-YIG homing endonuclease		hypothetical protein [Paramecium bursaria Chlorella virus 1]	GIY-YIG nuclease domain superfamily; Region:GIY-YIG_SF; cl15257||||metal binding site [ion binding]; metal-bindingsite	expression pattern: Early; Pfam hit: PF01541.17[GIY-YIG catalytic domain] [1.1e-06]; Refseq best hit:YP_001426156 [hypothetical protein FR483_N524R (Parameciumbursaria Chlorella virus FR483)] [2e-46]	GIY-YIG_SF super family	cl5257		GIY-YIG homing endonuclease; metal-binding site		63.7	d351ca_ a.3.1.1 (A:) Cytochrome c551 {Pseudomonas aeruginosa [TaxId: 287]}					107.656	660.842	1237.24	1344.38	596.294	1.3	Early	Yes					n/a	A539R
1	89	A540L	257089..260859	NP_048896.2		M	Chaperone of endosialidase		hypothetical protein [Paramecium bursaria Chlorella virus 1]	Chaperone of endosialidase; Region: Peptidase_S74;pfam13884	virion-associated: yes; expression pattern: Late;Refseq best hit: YP_001426157 [hypothetical proteinFR483_N525L (Paramecium bursaria Chlorella virus FR483)][1e-173]	Peptidase_S74	pfam13884										0	1.82176	3.5451	15.0855	23.0973	2.2	Late	No				Yes	.17	A540L
2	61	A202L	103726..104067	NP_048549.1		P-M-D	Alkyl hydroperoxide reductase subunit F; disulfide bond isomerase		hypothetical protein [Paramecium bursaria Chlorella virus 1]		virion-associated: yes; expression pattern:Early-Late; Refseq best hit: YP_001425949 [hypotheticalprotein FR483_N317R (Paramecium bursaria Chlorella virusFR483)] [2e-25]	nd	nd		Alkyl hydroperoxide reductase subunit F; disulfide bond isomerase		95.4	d1t3ba1 c.47.1.9 (A:61--210) Disulfide bond isomerase, DsbC, C--terminal domain {Haemophilus influenzae [TaxId: 727]}					1.87228	5.46527	6.20393	12.4233	21.5574	2.2	Early-Late	Yes				Yes	nd	A202L
2	62	A203R	104134..104784	NP_048550.1		H	nd		hypothetical protein [Paramecium bursaria Chlorella virus 1]		virion-associated: yes; expression pattern: Late;Refseq best hit: YP_001425947 [hypothetical proteinFR483_N315L (Paramecium bursaria Chlorella virus FR483)][2e-57]	nd	nd								Virion major capsid protein associated (Fang et al., unpublished results)		0.936139	1.82176	4.43138	7.09904	15.3982	2.2	Late	No				Yes	4.46	A203R
2	22	A205R	104811..105431	NP_048552.1		M	PBCV-specific basic adaptor domain		hypothetical protein [Paramecium bursaria Chlorella virus 1]	PBCV-specific basic adaptor domain; Region:PBCV_basic_adap; pfam08789	virion-associated: yes; expression pattern: Late;Pfam hit: PF08789.3 [PBCV-specific basic adaptor domain][4.2e-16]; Refseq best hit: YP_001425945 [hypotheticalprotein FR483_N313L (Paramecium bursaria Chlorella virusFR483)] [6e-29]	PBCV_basic_adap	pfam08789										0.936139	4.55439	7.0902	16.8602	24.6371	2.2	Late	No				Yes	2.05	A205R
2	80	A207R	105509..106627	NP_048554.1		P	Arginine/Ornithine decarboxylase		Arginine/Ornithine decarboxylase [Paramecium bursaria Chlorella virus 1]	Type III Pyridoxal 5-phosphate (PLP)-DependentEnzyme Ornithine Decarboxylase; Region: PLPDE_III_ODC;cd00622|Diaminopimelate decarboxylase [Amino acid transportand metabolism]; Region: LysA; COG0019||pyridoxal 5'-phosphate (PLP) binding site [chemicalbinding]; other site|||substrate binding site [chemical binding]; othersite	Arginine/Ornithine decarboxylase; expressionpattern: Early-Late; Swissprot best hit: P27117 [RecName:FullOrnithine decarboxylase ShortODC] [2e-74]; COG besthit: COG1166 [Arginine decarboxylase (spermidinebiosynthesis)] [1e-06]; KEGG annotation: K01581 [ornithinedecarboxylase]; Pfam hit: PF02784.9 [Pyridoxal-dependentdecarboxylase pyridoxal binding domain] [3.3e-61]; Pfamhit: PF00278.15 [Pyridoxal…	PLPDE_III_ODC; LysA	cd00622; COG0019		Arginine/Ornithine decarboxylase		99.9	d1f3ta1 b.49.2.3 (A:14--43,A:284--422) Eukaryotic ornithine decarboxylase (ODC) {Trypanosoma brucei [TaxId: 5691]}					1.87228	29.1481	48.7451	68.3283	60.8228	2.1	Early-Late	No					n/a	A207R
2	23	A213L	107779..108225	NP_048560.1		H	nd		hypothetical protein [Paramecium bursaria Chlorella virus 1]		virion-associated: yes; expression pattern:Early-Late; Refseq best hit: YP_001425936 [hypotheticalprotein FR483_N304R (Paramecium bursaria Chlorella virusFR483)] [1e-30]	nd	nd				31.5	d2hmza_ a.24.4.1 (A:) Hemerythrin {Sipunculid worm (Themiste dyscritum) [TaxId: 6436]}					0	2.73264	5.31765	9.76118	16.1681	2.2	Early-Late	Yes				Yes	4.4	A213L
2	10	A214L	108265..108672	NP_048561.1		H	nd		hypothetical protein [Paramecium bursaria Chlorella virus 1]		expression pattern: Early; Refseq best hit:YP_001425935 [hypothetical protein FR483_N303R (Parameciumbursaria Chlorella virus FR483)] [9e-21]	nd	nd										0	24.5937	406.357	4103.24	5658.83	2.2	Early	Yes		Yes			n/a	A214L
2	64	A215L	108746..109711	NP_048562.2		C	Alkaline alginate lyase / 1-4 polyglucuronic acid lysase / polysaccharide lyase family 14		Alkaline alginate lyas / 1--4 polyglucuronic acid lysase / polysaccharide lyase family 14 / vAL--1 [Paramecium bursaria Chlorella virus 1]		Alkaline alginate lyas / 1-4 polyglucuronic acidlysase / polysaccharide lyase family 14 / vAL-1;expression pattern: Late; Refseq best hit: YP_001425925[hypothetical protein FR483_N293R (Paramecium bursariaChlorella virus FR483)] [1e-115]	nd	nd										0	0.910878	4.43138	50.5807	68.9068	2.2	Late	No					n/a	A215L
2	136	A217L	109733..110917	NP_048564.1		P	L-amino acid oxidase		hypothetical protein [Paramecium bursaria Chlorella virus 1]	NAD(P)-binding Rossmann-like domain; Region:NAD_binding_8; pfam13450	virion-associated: yes; expression pattern:Early-Late; Refseq best hit: YP_001425921 [hypotheticalprotein FR483_N289R (Paramecium bursaria Chlorella virusFR483)] [1e-164]	YobN	COG1231		L--aminoacid oxidase	Apoptosis inducing factor	96.6	d1ryia1 c.3.1.2 (A:1--218,A:307--364) Glycine oxidase ThiO {Bacillus sp. [TaxId: 1409]}					0.936139	16.3958	46.0863	116.247	145.513	2.2	Early-Late	No	Yes			Yes	.88	A217L
2	136	a220L	110995..111384	NP_048567.1		H	nd		hypothetical protein [Paramecium bursaria Chlorella virus 1]			nd	nd										nd	nd	nd	nd	nd	nd	nd	nd	nd	nd		nd	nd	a220L
3	18	A454L	219770..220639	NP_048811.1		H	nd		hypothetical protein [Paramecium bursaria Chlorella virus 1]		virion-associated: yes; expression pattern:Early-Late; Refseq best hit: YP_001426311 [hypotheticalprotein FR483_N679R (Paramecium bursaria Chlorella virusFR483)] [1e-102]	nd	nd								Virion major capsid protein associated (Fang et al., unpublished results)		0	0.910878	2.65883	6.21166	7.69909	2.2	Early-Late	Yes				Yes	3.54	A454L
3	102	A456L	220670..222634	NP_048813.1		N	Rep 40 protein helicase domain; Nucleic acid-independent nucleoside triphosphatase		hypothetical protein [Paramecium bursaria Chlorella virus 1]	|phage/plasmid primase, P4 family, C-terminaldomain; Region: primase_Cterm; TIGR01613	virion-associated: yes; expression pattern: Early;COG best hit: COG3378 [Predicted ATPase] [3e-06]; Pfamhit: PF08706.4 [D5 N terminal like] [3.9e-09]; Refseq besthit: YP_001426306 [hypothetical protein FR483_N674R(Paramecium bursaria Chlorella virus FR483)] [0.0]	primase_Cterm super family; D5_N	cl20060; pfam08706		Rep 40 protein helicase domain		70.4	d1zcba2 c.37.1.8 (A:47--75,A:202--372) Transducin (alpha subunit) {Mouse (Mus musculus) [TaxId: 10090]}					33.701	307.877	759.538	1025.81	930.05	2.1	Early	Yes				Yes	.04	A456L
3	125	A464R	222966..223793	NP_048820.1		N	RNase III endonuclease catalytic domain		Rnase III [Paramecium bursaria Chlorella virus 1]	ribonuclease III, bacterial; Region: RNaseIII;TIGR02191|RIBOc. Ribonuclease III C terminal domain. Thisgroup consists of eukaryotic, bacterial and archealribonuclease III (RNAse III) proteins. RNAse III is adouble stranded RNA-specific endonuclease. ProkaryoticRNAse III is important in...; Region: RIBOc; cd00593|dimerization interface [polypeptide binding]; othersite||metal binding site [ion bind…	Rnase III; expression pattern: Early; COG best hit:COG0571 [dsRNA-specific ribonuclease] [1e-07]; Pfam hit:PF00636.19 [RNase3 domain] [8.7e-21]; Pfam hit: PF00035.18[Double-stranded RNA binding motif] [1.2e-11]; Refseq besthit: YP_001426302 [hypothetical protein FR483_N670L(Paramecium bursaria Chlorella virus FR483)] [9e-98]	RIBOc; DSRM; RNaseIII	cd00593; cd00048; TIRG02191		RNase III endonuclease catalytic domain		98.9	d1o0wa2 d.50.1.1 (A:168--236) RNase III, C--terminal domain {Thermotoga maritima [TaxId: 2336]}					81.4441	611.655	642.993	136.657	130.5	1.1	Early	Yes					n/a	A464R
3	103	A465R	223814..224170	NP_048821.1		M	Augmenter of liver regeneration; Mitochondrial sulfhydryl oxidase		hypothetical protein [Paramecium bursaria Chlorella virus 1]		virion-associated: yes; expression pattern:Early-Late; COG best hit: COG5054 [Mitochondrialsulfhydryl oxidase involved in the biogenesis of cytosolicFe/S proteins] [4e-06]; Pfam hit: PF04777.6 [Erv1 / Alrfamily] [3.5e-22]; Refseq best hit: YP_001426300[hypothetical protein FR483_N668R (Paramecium bursariaChlorella virus FR483)] [8e-42]	Evr1_Alr	pfam04777		Augmenter of liver regeneration								15.9144	90.177	131.169	203.21	191.707	2.1	Early-Late	No				Yes	.56	A465R
3	138	A467L	224220..225158	NP_048823.1		D-R-R	Lambda exonuclease		hypothetical protein [Paramecium bursaria Chlorella virus 1]		expression pattern: Early-Late; Refseq best hit:YP_001426297 [hypothetical protein FR483_N665R (Parameciumbursaria Chlorella virus FR483)] [1e-106]	nd	nd		lambda exonuclease								6.55297	30.059	79.7648	839.461	551.255	1.2	Early-Late	Yes	Yes				n/a	A467L
3	112	A468R	225292..226623	NP_048824.1		D-R-R	Eukaryotic and archaeal DNA primase small subunit		hypothetical protein [Paramecium bursaria Chlorella virus 1]	Eukaryotic and archaeal DNA primase small subunit;Region: DNA_primase_S; pfam01896|Herpesviridae UL52/UL70 DNA primase; Region:Herpes_UL52; pfam03121	expression pattern: Early-Late; Pfam hit:PF01896.12 [Eukaryotic and archaeal DNA primase smallsubunit] [8.5e-12]; Pfam hit: PF03121.8 [HerpesviridaeUL52/UL70 DNA primase] [2.4e-09]; Refseq best hit:YP_001426294 [hypothetical protein FR483_N662L (Parameciumbursaria Chlorella virus FR483)] [1e-109]	Herpes_UL52	pfam03121										0.936139	12.7523	203.843	773.795	387.264	1.2	Early-Late	No					n/a	A468R
3	104	A470R	226696..227307	NP_048826.1		H	nd		hypothetical protein [Paramecium bursaria Chlorella virus 1]		expression pattern: Early-Late; Refseq best hit:YP_001426290 [hypothetical protein FR483_N658L (Parameciumbursaria Chlorella virus FR483)] [7e-66]	nd	nd										0	0.910878	12.4079	562.155	2827.87	2.3	Early-Late	No					n/a	A470R
3	111	A471R	227367..227888	NP_048827.1		H	nd		hypothetical protein [Paramecium bursaria Chlorella virus 1]		expression pattern: Late; Refseq best hit:YP_001426287 [hypothetical protein FR483_N655L (Parameciumbursaria Chlorella virus FR483)] [6e-52]	nd	nd										0	0.910878	2.65883	179.694	961.231	2.3	Late	No					n/a	A471R
3	110	A476R	229705..230679	NP_048832.1		N	Ribonucleotide reductase R2		hypothetical protein [Paramecium bursaria Chlorella virus 1]	Ribonucleotide Reductase, R2/beta subunit,ferritin-like diiron-binding domain; Region: RNRR2;cd01049||||	virion-associated: yes; expression pattern:Early-Late; Swissprot best hit: Q6Y657 [RecName:FullPutative ribonucleoside-diphosphate reductase smallchain B AltName: FullRibonucleotide reductase smallsubunit B AltName: FullRibonucleoside-diphosphatereductase R2B subunit] [1e-113]; COG best hit: COG0208[Ribonucleotide reductase beta subunit] [9e-07]; KEGGannotation: K10808 [ribonucleoside-diphosphate…	RNRR2	cd01049		Ribonucleotide reductase R2								0	12.7523	44.3138	83.4137	60.0529	1.2	Early-Late	No				Yes	nd	A476R
4	175	A398L	192998..193354	NP_048755.1		M	Putative ABC transporter PF0895		hypothetical protein [Paramecium bursaria Chlorella virus 1]		virion-associated: yes; expression pattern: Late;Refseq best hit: YP_001426210 [hypothetical proteinFR483_N578R (Paramecium bursaria Chlorella virus FR483)][1e-35]	nd	nd			d1sgwa_ c.37.1.12 (A:) Putative ABC transporter PF0895 {Pyrococcus furiosus [TaxId: 2261]}	83.6	d1ye8a1 c.37.1.11 (A:1--178) Hypothetical kinasE-like protein Aq_1292 {Aquifex aeolicus [TaxId: 63363]}					0	0	2.65883	14.1981	74.6811	2.3	Late	No				Yes	1.53	A398L
4	82	A399R	193444..194028	NP_048756.1		N	RNase H (RNase HI)		hypothetical protein [Paramecium bursaria Chlorella virus 1]	RNase H is an endonuclease that cleaves the RNAstrand of an RNA/DNA hybrid in a sequence non-specificmanner; Region: RNase_H; cd06222|RNA/DNA hybrid binding site [nucleotide binding];other site|	expression pattern: Early; Pfam hit: PF00075.17[RNase H] [6.7e-19]; Refseq best hit: YP_001426207[hypothetical protein FR483_N575L (Paramecium bursariaChlorella virus FR483)] [9e-37]	Rnase_H	pfam00075		RNase H (RNase HI)		55.4	d1jaya_ c.2.1.6 (A:) Coenzyme F420H2:NADP+ oxidoreductase (FNO) {Archaeon Archaeoglobus fulgidus [TaxId: 2234]}					0	6.37615	85.9687	507.581	424.22	1.2	Early	No					n/a	A399R
4	33	A400R	194063..194419	NP_048757.1		M	nd		hypothetical protein [Paramecium bursaria Chlorella virus 1]		virion-associated: yes; expression pattern:Early-Late; Refseq best hit: YP_001426835 [hypotheticalprotein ATCV1_z354L (Acanthocystis turfacea Chlorellavirus 1)] [3e-20]	nd	nd										0	4.55439	62.0393	602.531	1734.6	2.3	Early-Late	Yes				Yes	nd	A400R
4	117	A401R	194454..195287	NP_048758.1		M	Polypeptide N-acetyl galactosaminyltransferase		hypothetical protein [Paramecium bursaria Chlorella virus 1]		expression pattern: Early-Late; Refseq best hit:YP_001426204 [hypothetical protein FR483_N572L (Parameciumbursaria Chlorella virus FR483)] [2e-95]	nd	nd		Polypeptide N--acetylgalactosaminyltransferase 1, N--terminal domain		68.2	d1ud2a2 c.1.8.1 (A:1--390) Bacterial alpha--amylase {Bacillus sp., ksm--k38 [TaxId: 1409]}					0	0.910878	7.97648	487.172	2490.27	2.3	Early-Late	No	Yes				n/a	A401R
4	34	A402R	195325..196008	NP_048759.1		H	nd		hypothetical protein [Paramecium bursaria Chlorella virus 1]		expression pattern: Late; Refseq best hit:YP_001426843 [hypothetical protein ATCV1_Z362R(Acanthocystis turfacea Chlorella virus 1)] [6e-67]	nd	nd			d2dfaa1 c.6.2.5 (A:1--250) Hypothetical protein TTHB195 {Thermus thermophilus [TaxId: 274]}							0	0	3.5451	26.6214	119.721	2.3	Late	No					n/a	A402R
4	35	A403R	196114..196395	NP_048760.1		M	Troponin C		hypothetical protein [Paramecium bursaria Chlorella virus 1]		expression pattern: Early-Late; Refseq best hit:YP_001426844 [hypothetical protein ATCV1_Z363R(Acanthocystis turfacea Chlorella virus 1)] [7e-20]	nd	nd		Troponin C		59.3	d2qalr1 a.4.8.1 (R:19--73) Ribosomal protein S18 {Escherichia coli [TaxId: 562]}					0	0	0.886275	269.764	1778.87	2.3	Early-Late	Yes					n/a	A403R
4	14	A404R	196440..197015	NP_048761.2		H	nd		hypothetical protein [Paramecium bursaria Chlorella virus 1]		expression pattern: Late; Refseq best hit:YP_001426199 [hypothetical protein FR483_N567L (Parameciumbursaria Chlorella virus FR483)] [2e-13]	nd	nd										0	0	0.886275	15.9728	62.7476	2.3	Late	No					n/a	A404R
4	4	A405R	197233..198723	NP_048762.1		H	nd		hypothetical protein [Paramecium bursaria Chlorella virus 1]		virion-associated: yes; expression pattern: Late;Refseq best hit: YP_001426197 [hypothetical proteinFR483_N565L (Paramecium bursaria Chlorella virus FR483)][1e-42]	nd	nd										0	0	0	1.77476	5.38936	2.3	Late	No				Yes	.35	A405R
5	123	A485R	233951..234397	NP_048841.1		H	nd		hypothetical protein [Paramecium bursaria Chlorella virus 1]		expression pattern: Late; Refseq best hit:YP_001426260 [hypothetical protein FR483_N628L (Parameciumbursaria Chlorella virus FR483)] [5e-45]	nd	nd										119.826	1001.06	2080.09	1709.09	782.997	1.3	Late	No					n/a	A485R
5	122	A488R	235101..236054	NP_048844.1		H	nd		hypothetical protein [Paramecium bursaria Chlorella virus 1]		virion-associated: yes; expression pattern: Late;Refseq best hit: YP_001426256 [hypothetical proteinFR483_N624L (Paramecium bursaria Chlorella virus FR483)][1e-101]	nd	nd										2.80842	30.9699	66.4706	58.5671	43.8848	1.3	Late	No	Yes			Yes	4.68	A488R
5	179	A491R	237110..237340	NP_048847.1		H	nd		hypothetical protein [Paramecium bursaria Chlorella virus 1]		expression pattern: Late; Refseq best hit:YP_001426253 [hypothetical protein FR483_N621L (Parameciumbursaria Chlorella virus FR483)] [7e-13]	nd	nd										0	0.910878	1.77255	2.66214	3.84954	2.2	Late	No					n/a	A491R
5	6	A492L	237337..237906	NP_048848.1		M	Carbone monoxide dehydrogenase iron-sulfur protein		hypothetical protein [Paramecium bursaria Chlorella virus 1]		expression pattern: Early; Refseq best hit:YP_001426803 [hypothetical protein ATCV1_Z322L(Acanthocystis turfacea Chlorella virus 1)] [6e-22]	nd	nd			d1n62a2 d.15.4.2 (A:3--81) Carbone monoxide (CO) dehydrogenase iron--sulfur protein, N--domain {Oligotropha carboxidovorans, formerly Pseudomonas carboxydovorans [TaxId: 40137]}	58.5	d2rm0w1 b.72.1.1 (W:1--37) Formin binding protein FBP28 domain {Domestic mouse (Mus musculus) [TaxId: 10090]}					0	1.82176	1.77255	4.4369	7.69909	2.2	Early	Yes					n/a	A492L
5	6	A493L	237944..238519	NP_048849.1		H	nd		hypothetical protein [Paramecium bursaria Chlorella virus 1]		expression pattern: Early; Refseq best hit:YP_001426245 [hypothetical protein FR483_N613L (Parameciumbursaria Chlorella virus FR483)] [3e-16]	nd	nd										0	1.82176	2.65883	23.9593	46.9644	2.2	Early	No					n/a	A493L
5	121	A494R	238579..239661	NP_048850.1		T	Transcription initiation factor VLTF3		hypothetical protein [Paramecium bursaria Chlorella virus 1]	A2L zinc ribbon domain; Region: A2L_zn_ribbon;pfam08792|Poxvirus Late Transcription Factor VLTF3 like;Region: Pox_VLTF3; pfam04947	expression pattern: Early-Late; Pfam hit: PF08792.3[A2L zinc ribbon domain] [5.9e-12]; Pfam hit: PF04947.7[Poxvirus Late Transcription Factor VLTF3 like ][4.2e-57]; Refseq best hit: YP_001426246 [hypotheticalprotein FR483_N614R (Paramecium bursaria Chlorella virusFR483)] [1e-102]	Pox_VLTF3; A2L_zn_ribbon	pfam04947; pfam08792			d1dl6a_ g.41.3.1 (A:) Transcription initiation factor TFIIB, N--terminal domain {Human (Homo sapiens) [TaxId: 9606]}	59.4	d1sb6a_ d.58.17.1 (A:) Copper chaperone {Synechocystis sp. pcc 6803, Scatx1 [TaxId: 1148]}					0	0	2.65883	11.5359	26.1769	2.3	Early-Late	No					n/a	A494R
5	48	A497R	240443..240883	NP_048853.1		SP	Herpesvirus large structural phosphoprotein UL32		hypothetical protein [Paramecium bursaria Chlorella virus 1]		virion-associated: yes; expression pattern: Late	Herpes_UL32	pfam06070										0	0.910878	14.1804	22.1845	33.1061	2.2	Late	No				Yes	1.69	A497R
6	64	A140/145R	73107..76490	NP_048488.3		H	nd		hypothetical protein [Paramecium bursaria Chlorella virus 1]		virion-associated: yes; expression pattern:Early-Late; Refseq best hit: YP_001425827 [hypotheticalprotein FR483_N195R (Paramecium bursaria Chlorella virusFR483)] [0.0]	nd	nd							Located at the unique vertex of the virus particle			0	0.910878	22.1569	31.0583	32.3362	2.1	Early-Late	No				Yes	3.0	A140/145R
6	59	A150L	76856..77314	NP_048498.1		H	nd		hypothetical protein [Paramecium bursaria Chlorella virus 1]		expression pattern: Early; Refseq best hit:YP_001425837 [hypothetical protein FR483_N205L (Parameciumbursaria Chlorella virus FR483)] [4e-11]	nd	nd				50.2	d2i5nc1 a.138.1.2 (C:1--332) Photosynthetic reaction centre (cytochrome subunit) {Rhodopseudomonas viridis [TaxId: 1079]}					0	3.64351	29.2471	48.8059	26.9468	1.2	Early	No					n/a	A150L
6	134	A153R	77880..79259	NP_048501.1		D-R-R	DNA repair protein RAD25 / ATP-dependent RNA or DNA helicase		hypothetical protein [Paramecium bursaria Chlorella virus 1]	DEAD-like helicases superfamily; Region: DEXDc;smart00487|DEAD-like helicases superfamily. A diverse familyof proteins involved in ATP-dependent RNA or DNAunwinding. This domain contains the ATP-binding region;Region: DEXDc; cd00046||putative Mg++ binding site [ion binding]; othersite|P-loop containing Nucleoside TriphosphateHydrolases; Region: P-loop_NTPase; cl09099|nucleotide binding region [ch…	expression pattern: Early-Late; COG best hit:COG1061 [DNA or RNA helicases of superfamily II] [2e-06];Pfam hit: PF04851.8 [Type III restriction enzyme ressubunit] [5.5e-15]; Refseq best hit: YP_001425838[hypothetical protein FR483_N206R (Paramecium bursariaChlorella virus FR483)] [1e-176]	DEXDc; HELICc; DEXDc	cd00046; cd00079; smart00487		DNA repair protein RAD25		97.2	d1c4oa2 c.37.1.19 (A:410--583) Nucleotide excision repair enzyme UvrB {Thermus thermophilus [TaxId: 274]}					5.61683	28.2372	65.5844	203.21	152.442	1.2	Early-Late	No		Yes			n/a	A153R
6	60	A157L	80393..80725	NP_048505.1		H	nd		hypothetical protein [Paramecium bursaria Chlorella virus 1]		virion-associated: yes; expression pattern:Early-Late; Refseq best hit: YP_001425841 [hypotheticalprotein FR483_N209L (Paramecium bursaria Chlorella virusFR483)] [2e-16]	nd	nd										280.842	1522.08	915.522	700.143	482.733	1.1	Early-Late	No		Yes		Yes	nd	A157L
6	21	A159R	81104..81436	NP_048507.1		H	nd		hypothetical protein [Paramecium bursaria Chlorella virus 1]			nd	nd										0.936139	8.19791	7.97648	9.76118	14.6283	2.1							n/a	A159R
6	21	A161R	81345..81716	NP_048509.1		H	nd		hypothetical protein [Paramecium bursaria Chlorella virus 1]		expression pattern: Early	nd	nd										631.426	3890.82	5428.44	7703.35	4164.44	1.3	Early	Yes		Yes			n/a	A161R
7	120	A551L	264603..265028	NP_048907.1		N	Deoxyuridine 5'--triphosphate nucleotidohydrolase (dUTPase)		dUTP pyrophosphatase [Paramecium bursaria Chlorella virus 1]	Trimeric dUTP diphosphatases; Region:trimeric_dUTPase; cd07557||	dUTP pyrophosphatase; expression pattern: Early;Swissprot best hit: Q54BW5 [RecName: FullDeoxyuridine5-triphosphate nucleotidohydrolase ShortdUTPase AltName:FulldUTP pyrophosphatase] [6e-35]; COG best hit: COG0756[dUTPase] [1e-09]; KEGG annotation: K01520 [dUTPpyrophosphatase]; Pfam hit: PF00692.12 [dUTPase][7.3e-40]; Refseq best hit: YP_001425901 [hypotheticalprotein FR483_N269L (Paramecium burs…	trimeric_dUTPase	cd07557		Deoxyuridine 5'--triphosphate nucleotidohydrolase (dUTPase)								25.2758	95.1868	121.863	145.974	161.681	2.1	Early	Yes					n/a	A551L
7	119	A552R	265187..266140	NP_048908.3		T	TLF, TFIIA and TFIIB interacting, non-TATA-box binding/antagonist to TATA-containing promoters		hypothetical protein [Paramecium bursaria Chlorella virus 1]	TATA box binding protein (TBP): Present in archaeaand eukaryotes, TBPs are transcription factors thatrecognize promoters and initiate transcription. TBP hasbeen shown to be an essential component of three differenttranscription initiation complexes:...; Region: TBP_TLF;cl08263|DNA interaction surface [nucleotide binding]; othersite|TFIIB interaction surface [polypeptide binding];other site|NC2 in…	expression pattern: Early; Pfam hit: PF00352.14[Transcription factor TFIID (or TATA-binding protein TBP)][3.1e-07]; Refseq best hit: YP_001425903 [hypotheticalprotein FR483_N271R (Paramecium bursaria Chlorella virusFR483)] [8e-42]	TLF	cd04517		TATA--box binding protein (TBP), C--terminal domain								3.74456	14.5741	51.404	135.769	93.1589	1.2	Early	Yes					n/a	A552R
7	90	A558L	267736..268938	NP_048914.1		SP	Capsid protein		Capsid protein [Paramecium bursaria Chlorella virus 1]	Large eukaryotic DNA virus major capsid protein;Region: Capsid_NCLDV; pfam04451	Capsid protein; virion-associated: yes; expressionpattern: Early-Late; Pfam hit: PF04451.5 [Large eukaryoticDNA virus major capsid protein] [6.6e-60]; Refseq besthit: YP_001426987 [hypothetical protein ATCV1_Z506L(Acanthocystis turfacea Chlorella virus 1)] [1e-156]	Capsid_NCLDV	pfam04451		Capsid protein		99.9	d1m3ya1 b.121.2.3 (A:25--221) Major capsid protein vp54 {Paramecium bursaria chlorella virus 1, PBCV--1 [TaxId: 10506]}					0	1.82176	3.5451	8.8738	11.5486	2.2	Early-Late	No				Yes	6.04	A558L
7	40	A559L	269042..269683	NP_048915.1		H	nd		hypothetical protein [Paramecium bursaria Chlorella virus 1]		virion-associated: yes; expression pattern: Late;Refseq best hit: YP_001425898 [hypothetical proteinFR483_N266R (Paramecium bursaria Chlorella virus FR483)][1e-16]	nd	nd										0	2.73264	4.43138	15.0855	23.8672	2.2	Late	No				Yes	1.84	A559L
7	64	A561L	269727..271676	NP_048917.1		C	vLysin, broad spectrum algal cell wall degrading enzyem		hypothetical protein [Paramecium bursaria Chlorella virus 1]	Mitochondrial inner membrane protein; Region:Mitofilin; pfam09731	virion-associated: yes; expression pattern: Late;Refseq best hit: YP_001426992 [hypothetical proteinATCV1_Z511L (Acanthocystis turfacea Chlorella virus 1)][4e-60]	DUF2570 super family	cl12416			d1s4na_ c.68.1.16 (A:) Glycolipid 2--alpha--mannosyltransferase {Baker's yeast (Saccharomyces cerevisiae) [TaxId: 4932]}	68.2	d1r3da_ c.69.1.35 (A:) Hypothetical protein VC1974 {Vibrio cholerae [TaxId: 666]}		unknown function	vLysin (Les Lane, personal communication)		0	1.82176	15.0667	124.233	230.973	2.2	Late	Yes				Yes	1.44	A561L
7	64	A565R	272865..274877	NP_048921.2		D-R-R	ATPase involved in DNA repair / peptidoglycan hydrolase		hypothetical protein [Paramecium bursaria Chlorella virus 1]	ATPase involved in DNA repair [DNA replication,recombination, and repair]; Region: SbcC; COG0419	virion-associated: yes; expression pattern:Early-Late; Refseq best hit: YP_001425891 [hypotheticalprotein FR483_N259L (Paramecium bursaria Chlorella virusFR483)] [2e-69]	CwIO1	COG3883				62.3	d1xrda1 f.3.1.1 (A:1--52) Light--harvesting complex subunits {Rhodospirillum rubrum [TaxId: 1085]}		unknown function			0	0.910878	5.31765	15.9728	23.8672	2.2	Early-Late	Yes				Yes	2.49	A565R
7	163	A567L	274874..275332	NP_048923.1		H	nd		hypothetical protein [Paramecium bursaria Chlorella virus 1]		virion-associated: yes; expression pattern:Early-Late; Refseq best hit: YP_001425887 [hypotheticalprotein FR483_N255R (Paramecium bursaria Chlorella virusFR483)] [1e-12]	nd	nd										0	0	0.886275	3.54952	6.92918	2.2	Early-Late	No				Yes	.19	A567L
8	108	A407L	198725..199357	NP_048764.1		H	nd		hypothetical protein [Paramecium bursaria Chlorella virus 1]		virion-associated: yes; expression pattern: Late;Refseq best hit: YP_001426955 [hypothetical proteinATCV1_Z474R (Acanthocystis turfacea Chlorella virus 1)][2e-70]	nd	nd								Virion major capsid protein associated (Fang et al., unpublished results)		0	0.910878	5.31765	206.76	1174.11	2.3	Late	No				Yes	.94	A407L
8	93	A408L	199390..200223	NP_048765.1		M	Bombinin - antimicrobial peptide		hypothetical protein [Paramecium bursaria Chlorella virus 1]		expression pattern: Early-Late; Refseq best hit:YP_001426126 [hypothetical protein FR483_N494R (Parameciumbursaria Chlorella virus FR483)] [8e-48]	Bombinin super family	cl05049										0	8.19791	57.6079	928.199	3122.75	2.3	Early-Late	No		Yes			n/a	A408L
8	93	A410L	200174..200506	NP_048767.1		H	nd		hypothetical protein [Paramecium bursaria Chlorella virus 1]		expression pattern: Early; Refseq best hit:YP_001426942 [hypothetical protein ATCV1_Z461L(Acanthocystis turfacea Chlorella virus 1)] [1e-26]	nd	nd										0.936139	50.0983	561.898	4012.73	5865.93	2.2	Early	Yes		Yes			n/a	A410L
8	182	A411R	200616..201128	NP_048768.1		H	nd		hypothetical protein [Paramecium bursaria Chlorella virus 1]		expression pattern: Late; Refseq best hit:YP_001426120 [hypothetical protein FR483_N488R (Parameciumbursaria Chlorella virus FR483)] [3e-09]	nd	nd										0	3.64351	6.20393	7.98642	10.0088	2.1	Late	No	Yes				n/a	A411R
8	36	A412R	201158..201697	NP_048769.1		H	nd		hypothetical protein [Paramecium bursaria Chlorella virus 1]		expression pattern: Early; Refseq best hit:YP_001426947 [hypothetical protein ATCV1_Z466R(Acanthocystis turfacea Chlorella virus 1)] [3e-47]	nd	nd										0	62.3952	522.016	2257.49	1602.18	1.2	Early	Yes		Yes			n/a	A412R
8	37	A413L	201698..202432	NP_048770.2		H	nd		hypothetical protein [Paramecium bursaria Chlorella virus 1]		virion-associated: yes; expression pattern: Late;Refseq best hit: YP_001426125 [hypothetical proteinFR483_N493L (Paramecium bursaria Chlorella virus FR483)][1e-29]	nd	nd										0	0.910878	1.77255	6.21166	6.15927	1.2	Late	No				Yes	.42	A413L
9	71	A607R	290633..291808	NP_048963.2		M	Ankyrin repeat protein; ankyrin repeats mediate protein-protein interactions		hypothetical protein [Paramecium bursaria Chlorella virus 1]	ankyrin repeats; ankyrin repeats mediateprotein-protein interactions in very diverse families ofproteins. The number of ANK repeats in a protein can rangefrom 2 to over 20 (ankyrins, for example). ANK repeats mayoccur in combinations with other...; Region: ANK; cd00204|ankyrin repeats; ankyrin repeats mediateprotein-protein interactions in very diverse families ofproteins. The number of ANK repea…	expression pattern: Early-Late; Refseq best hit:YP_001426342 [hypothetical protein FR483_N710R (Parameciumbursaria Chlorella virus FR483)] [9e-77]	ANK; Ank_2	cd00204;pfam112796		Lin--12								0	6.37615	15.953	36.3826	44.6547	2.2	Early-Late	Yes	Yes				n/a	A607R
9	83	A612L	293059..293418	NP_048968.1		T	Histone H3K27 methylase		Histone H3K27 methylase [Paramecium bursaria Chlorella virus 1]	SET (Su(var)3-9, Enhancer-of-zeste, Trithorax)domain; Region: SET; smart00317	Histone H3K27 methylase; virion-associated: yes;expression pattern: Late; COG best hit: COG2940 [Proteinscontaining SET domain] [1e-06]; Pfam hit: PF00856.21 [SETdomain] [1.2e-12]; Refseq best hit: YP_001426351[hypothetical protein FR483_N719L (Paramecium bursariaChlorella virus FR483)] [3e-33]	SET	smart00317		Histone H3K27 methylase (vSET)								0	2.73264	7.97648	23.5156	38.4954	2.2	Late	No	Yes			Yes	nd	A612L
9	65	A614L	293449..295182	NP_048970.2		S	Rio2 serine protein kinase C, C terminal domain; Myosin S1 fragment, N-terminal domain; Neuroendocrine-specific golgi protein 55		Protein kinase [Paramecium bursaria Chlorella virus 1]	Protein Kinases, catalytic domain; Region:PKc_like; cl09925|||substrate binding site [chemical binding]; othersite|	Protein kinase; virion-associated: yes; expressionpattern: Late; Pfam hit: PF00069.18 [Protein kinasedomain] [5.6e-11]; Refseq best hit: YP_001426352[hypothetical protein FR483_N720L (Paramecium bursariaChlorella virus FR483)] [1e-100]	PKc; NESP55	cd00180; pfam06390		Rio2 serine protein kinase C--terminal domain		41.7	d3bz7a1 b.34.3.1 (A:34--79) Myosin S1 fragment, N--terminal domain {Dictyostelium discoideum [TaxId: 44689]}					0	1.82176	6.20393	12.4233	12.7035	2.1	Late	No				Yes	2.59	A614L
9	38	A618L	296241..296636	NP_048974.1		H	nd		hypothetical protein [Paramecium bursaria Chlorella virus 1]		expression pattern: Late; Refseq best hit:YP_001426357 [hypothetical protein FR483_N725L (Parameciumbursaria Chlorella virus FR483)] [3e-14]	nd	nd										0	1.82176	5.31765	15.0855	38.1105	2.3	Late	Yes					n/a	A618L
9	96	A619L	296653..297366	NP_048975.1		T	RNA polymerase sigma factor		hypothetical protein [Paramecium bursaria Chlorella virus 1]		expression pattern: Late	PRK05901	PRK05901										0	1.82176	6.20393	34.6078	67.752	2.2	Late	No					n/a	A619L
9	96	A625R	300424..301722	NP_048981.2		I-T	Transposase DNA-binding domain / mobilome: prophages, transposons		hypothetical protein [Paramecium bursaria Chlorella virus 1]	Helix-turn-helix domain; Region: HTH_OrfB_IS605;pfam12323|Putative transposase DNA-binding domain; Region:OrfB_Zn_ribbon; pfam07282	virion-associated: yes; expression pattern: Late;COG best hit: COG0675 [Transposase and inactivatedderivatives] [1e-06]; Pfam hit: PF12323.1[Helix-turn-helix domain] [1.4e-06]; Pfam hit: PF07282.4[Putative transposase DNA-binding domain] [6.7e-18];Refseq best hit: ZP_03272524 [transposase IS605 OrfBfamily (Arthrospira maxima CS-328)] [2e-20]	OrfB_Zn_ribbon; HTH_OrfB_IS605 super family; InsQ	pfam07282; cl13722; COG0675										0	5.46527	67.3569	134.882	93.9289	1.2	Late	Yes				Yes	.07	A625R
10	181	A320R	159641..160060	NP_048676.1		H	nd		hypothetical protein [Paramecium bursaria Chlorella virus 1]		virion-associated: yes; expression pattern: Late;Refseq best hit: YP_001425965 [hypothetical proteinFR483_N333R (Paramecium bursaria Chlorella virus FR483)][2e-07]	nd	nd										0	0	3.5451	26.6214	41.5751	2.2	Late	No				Yes	.79	A320R
10	159	A321R	160112..160471	NP_048677.1		H	nd		hypothetical protein [Paramecium bursaria Chlorella virus 1]		virion-associated: yes; expression pattern: Late;Refseq best hit: YP_001425967 [hypothetical proteinFR483_N335R (Paramecium bursaria Chlorella virus FR483)][8e-16]	nd	nd										0	0	7.0902	74.5399	98.5483	2.2	Late	No				Yes	.26	A321R
10	28	A322L	160547..161077	NP_048678.1		T	DNA-directed RNA polymerase, beta subunit		hypothetical protein [Paramecium bursaria Chlorella virus 1]	DNA-directed RNA polymerase, beta' subunit,predominant form; Region: rpoC_TIGR; TIGR02386	virion-associated: yes; expression pattern: Late;Refseq best hit: YP_001425968 [hypothetical proteinFR483_N336L (Paramecium bursaria Chlorella virus FR483)][3e-16]	rpoC_TIGR	TIGR02386			d1a04a1 a.4.6.2 (A:150--216) Nitrate/nitrite response regulator (NarL) {Escherichia coli [TaxId: 562]}							0	0	1.77255	7.09904	16.938	2.3	Late	Yes				Yes	1.53	A322L
10	115	A324L	161118..162479	NP_048680.1		H	nd		hypothetical protein [Paramecium bursaria Chlorella virus 1]		expression pattern: Late; Refseq best hit:YP_001425971 [hypothetical protein FR483_N339L (Parameciumbursaria Chlorella virus FR483)] [1e-90]	nd	nd										0	0.910878	4.43138	36.3826	62.3626	2.2	Late	No					n/a	A324L
10	160	A326L	162545..163174	NP_048682.1		S	Diadenosine tetraphosphate hydrolase		hypothetical protein [Paramecium bursaria Chlorella virus 1]	Nudix hydrolase is a superfamily of enzymes foundin all three kingdoms of life, and it catalyzes thehydrolysis of NUcleoside DIphosphates linked to othermoieties, X. Enzymes belonging to this superfamily requirea divalent cation, such as Mg2+ or Mn2+...; Region:Nudix_Hydrolase; cl00447|	expression pattern: Late; Refseq best hit:YP_001425974 [hypothetical protein FR483_N342L (Parameciumbursaria Chlorella virus FR483)] [3e-63]	Nudix_Hydrolase super family	cl00447		Diadenosine tetraphosphate hydrolase (Ap4A hydrolase)		75	d1ft9a2 b.82.3.1 (A:2--133) CO--sensing protein CooA, N--terminal domain {Rhodospirillum rubrum [TaxId: 1085]}					0	0.910878	3.5451	13.3107	17.7079	2.2	Late	No					n/a	A326L
11	277	A416R	202802..203368	NP_048773.1		N	Deoxynucleoside kinase / Dephospho-coenzyme A kinase / Deoxyadenosine/deoxycytidine kinase		hypothetical protein [Paramecium bursaria Chlorella virus 1]	Deoxynucleoside kinases [Nucleotide transport andmetabolism]; Region: COG1428||	expression pattern: Late; COG best hit: COG1428[Deoxynucleoside kinases] [8e-07]; Pfam hit: PF01712.12[Deoxynucleoside kinase] [1.1e-36]; Refseq best hit:YP_001426070 [hypothetical protein FR483_N438R (Parameciumbursaria Chlorella virus FR483)] [6e-48]	dNK; DPCK, Dck	pfam01712; cd02022; COG1428		Deoxycytidine kinase		98.4	d1rz3a_ c.37.1.6 (A:) Hypothetical protein rbstp0775 {Bacillus stearothermophilus [TaxId: 1422]}					0	2.73264	7.0902	38.1573	60.8228	2.2	Late	No					n/a	A416R
11	86	A417L	203344..204633	NP_048774.1		D-R-R	Replication factor C1 / multidrug resistance protein (mdr1)		hypothetical protein [Paramecium bursaria Chlorella virus 1]	replication factor C large subunit; Provisional;Region: PRK04195	expression pattern: Late; Refseq best hit:YP_001426073 [hypothetical protein FR483_N441L (Parameciumbursaria Chlorella virus FR483)] [4e-52]	PRK04195; PTZ00265	PRK04195; PTZ00265		Replication factor C1		97.2	d1sxja1 a.80.1.1 (A:548--693) Replication factor C1 {Baker's yeast (Saccharomyces cerevisiae) [TaxId: 4932]}					0	0.910878	3.5451	11.5359	16.1681	2.2	Late	No					n/a	A417L
11	165	A421R	204921..205217	NP_048778.1		H	nd		hypothetical protein [Paramecium bursaria Chlorella virus 1]		virion-associated: yes; expression pattern: Late;Refseq best hit: YP_001426078 [hypothetical proteinFR483_N446R (Paramecium bursaria Chlorella virus FR483)][2e-16]	nd	nd								Virion major capsid protein associated (Fang et al., unpublished results)		0	0.910878	6.20393	15.0855	16.938	2.2	Late	No				Yes	.31	A421R
11	55	A423R	206523..206996	NP_048780.1		M	Glyceraldehyde-3-phosphate dehydrogenase		hypothetical protein [Paramecium bursaria Chlorella virus 1]		virion-associated: yes; expression pattern: Late;Refseq best hit: YP_001426081 [hypothetical proteinFR483_N449R (Paramecium bursaria Chlorella virus FR483)][3e-12]	nd	nd			d1obfo2 d.81.1.1 (O:153--314) GlyceraldehydE-3--phosphate dehydrogenase (GAPDH) {Achromobacter xylosoxidans [TaxId: 85698]}							0	4.55439	6.20393	2.66214	2.30973	1.1	Late	No				Yes	nd	A423R
11	54	A426R	207379..207723	NP_048783.1		H	nd		hypothetical protein [Paramecium bursaria Chlorella virus 1]		expression pattern: Late; Refseq best hit:YP_001426084 [hypothetical protein FR483_N452R (Parameciumbursaria Chlorella virus FR483)] [2e-17]	nd	nd										0	8.19791	8.86275	20.4097	59.283	2.3	Late	No					n/a	A426R
12	94	A193L	101340..102128	NP_048540.1		D-R-R	Proliferating cell nuclear antigen (PCNA)		hypothetical protein [Paramecium bursaria Chlorella virus 1]	|Proliferating Cell Nuclear Antigen (PCNA) domainfound in eukaryotes and archaea. These polymeraseprocessivity factors play a role in DNA replication andrepair. PCNA encircles duplex DNA in its central cavity,providing a DNA-bound platform for the...; Region: PCNA;cd00577|putative DNA binding site [nucleotide binding];other site|PCNA/WAF1-CIP1 protein binding site [polypeptidebinding]; other site…	expression pattern: Early-Late; Swissprot best hit:O82134 [RecName: FullProliferating cell nuclear antigen][7e-36]; COG best hit: COG0592 [DNA polymerase slidingclamp subunit (PCNA homolog)] [7e-06]; KEGG annotation:K04802 [proliferating cell nuclear antigen]; Pfam hit:PF00705.11 [Proliferating cell nuclear antigen N-terminaldomain] [6.4e-26]; Pfam hit: PF02747.8 [Proliferating cellnuclear antige…	PCNA; PHA03383	cd00577; PHA03383		Proliferating cell nuclear antigen (PCNA)		99.7	d1plqa2 d.131.1.2 (A:127--258) Proliferating cell nuclear antigen (PCNA) {Baker's yeast (Saccharomyces cerevisiae) [TaxId: 4932]}					2.80842	77.4247	505.177	1641.65	886.165	1.2	Early	Yes					n/a	A185R
12	174	A185R	94548..97390	NP_048532.2		D-R-R	DNA polymerase type-B delta subfamily catalytic domain / DnaQ-like (or DEDD) 3'-5' exonuclease domain		hypothetical protein [Paramecium bursaria Chlorella virus 1]	DnaQ-like (or DEDD) 3'-5' exonuclease domainsuperfamily; Region: DnaQ_like_exo; cl10012|DNA polymerase type-B family; Region: POLBc;smart00486|||substrate binding site [chemical binding]; othersite|DNA polymerase family B; Region: DNA_pol_B;pfam00136|DNA polymerase type-B family catalytic domain.DNA-directed DNA polymerases elongate DNA by addingnucleotide triphosphate (dNTP) residues to the 5'-e…	expression pattern: Early; Swissprot best hit:P30320 [RecName: FullDNA polymerase] [0.0]; COG best hit:COG0417 [DNA polymerase elongation subunit (family B)][1e-07]; KEGG annotation: K02327 [DNA polymerase deltasubunit 1]; Pfam hit: PF03104.12 [DNA polymerase family Bexonuclease domain] [1.3e-70]; Pfam hit: PF00136.14 [DNApolymerase family B] [1.8e-118]; Refseq best hit:YP_001425655 [hypothetical…	POLBc_delta; DnaQ_like_exo super family; DNA_pol_B; POLBc	cd05533; cl10012; pfam00136; smart00486		Family B DNA polymerase		100	d1q8ia1 c.55.3.5 (A:2--389) Exonuclease domain of family B DNA polymerases {Escherichia coli [TaxId: 562]}					2.80842	51.0092	401.483	1311.55	809.944	1.2						Yes	n/a	A188aR
12	97	A188aR	96944..97390	YP_004678908.1		D-R-R	DNA polymerase type-B delta subfamily catalytic domain		hypothetical protein [Paramecium bursaria Chlorella virus 1]	DNA polymerase type-B family catalytic domain.DNA-directed DNA polymerases elongate DNA by addingnucleotide triphosphate (dNTP) residues to the 5'-end ofthe growing chain of DNA. DNA-directed DNA polymerases aremultifunctional with both synthetic; Region: POLBc;cl10023	virion-associated: yes; COG best hit: COG0417 [DNApolymerase elongation subunit (family B)] [3e-07]; Pfamhit: PF00136.14 [DNA polymerase family B] [6.5e-17];Refseq best hit: YP_001427279 [hypothetical proteinATCV1_Z798L (Acanthocystis turfacea Chlorella virus 1)][8e-60]	POLBc_delta	cd05533		Family B DNA polymerase								0	0.910878	3.5451	66.5535	79.3006	2.2	Late	Yes				Yes	.19	A189/192R
12	97	A189/192R	97433..101332	NP_048536.3		T	Sine oculis-binding protein; nuclear localization		hypothetical protein [Paramecium bursaria Chlorella virus 1]		virion-associated: yes; expression pattern: Late;Refseq best hit: YP_001427275 [hypothetical proteinATCV1_Z794L (Acanthocystis turfacea Chlorella virus 1)][1e-157]	SOBP	pfam15279							Chromatin remodeling complex			0	1.82176	5.31765	32.8331	41.5751	2.2	Early-Late	No					.5	A193L
12	98	A199R	102663..102968	NP_048546.1		H	nd		hypothetical protein [Paramecium bursaria Chlorella virus 1]		expression pattern: Late; Refseq best hit:YP_001427266 [hypothetical protein ATCV1_Z785L(Acanthocystis turfacea Chlorella virus 1)] [1e-12]	nd	nd			d2b4aa1 c.23.1.1 (A:2--119) Hypothetical protein BH3024 {Bacillus halodurans [TaxId: 86665]}	53.9	d1cqxa3 c.25.1.5 (A:262--403) Flavohemoglobin, C--terminal domain {Alcaligenes eutrophus [TaxId: 106590]}					0	0.910878	0.886275	5.32428	2.30973	1.2	Late	No					n/a	A199R
13	164	A480L	231643..231924	NP_048836.1		H	nd		hypothetical protein [Paramecium bursaria Chlorella virus 1]		virion-associated: yes; expression pattern: Late;Refseq best hit: YP_001426775 [hypothetical proteinATCV1_Z294L (Acanthocystis turfacea Chlorella virus 1)][3e-13]	nd	nd										0.936139	11.8414	29.2471	36.3826	40.4202	2.1	Late	No				Yes	.35	A480L
13	7	A481L	231952..232626	NP_048837.1		S	RING-finger-containing ubiquitin ligase / TFIIH Mat1 subunit		hypothetical protein [Paramecium bursaria Chlorella virus 1]	RING-finger (Really Interesting New Gene) domain, aspecialized type of Zn-finger of 40 to 60 residues thatbinds two atoms of zinc; defined by the 'cross-brace'motif C-X2-C-X(9-39)-C-X(1-3)-H-X(2-3)-(N/C/H)-X2-C-X(4-48)C-X2-C; probably involvedin...; Region: RING; cl15348|	expression pattern: Early; Refseq best hit:YP_001426265 [hypothetical protein FR483_N633L (Parameciumbursaria Chlorella virus FR483)] [2e-51]	COG5540	COG5540		TFIIH Mat1 subunit		73.5	d1eeja1 c.47.1.9 (A:61--216) Disulfide bond isomerase, DsbC, C--terminal domain {Escherichia coli [TaxId: 562]}					1.87228	7.28703	15.953	22.1845	26.1769	2.1	Early	Yes					n/a	A481L
13	124	A482R	232744..233391	NP_048838.1		T	MYM-type Zinc finger with FCS sequence motif / Transcriptional trans-activator		hypothetical protein [Paramecium bursaria Chlorella virus 1]	Ribosomal protein L24e/L24 is a ribosomal proteinfound in eukaryotes (L24) and in archaea (L24e, distinctfrom archaeal L24). L24e/L24 is located on the surface ofthe large subunit, adjacent to proteins L14 and L3, andnear the translation factor...; Region:Ribosomal_L24e_L24; cl00909	Pfam hit: PF06467.7 [MYM-type Zinc finger with FCSsequence motif] [3.7e-12]; Refseq best hit: YP_001426272[hypothetical protein FR483_N640R (Paramecium bursariaChlorella virus FR483)] [9e-52]	zf-FCS	pfam06467				57.1	d2fkia1 d.198.3.1 (A:1--118) Hypothetical protein YjbR {Escherichia coli [TaxId: 562]}					9.36139	19.5839	33.6785	30.6146	34.6459	2.1		Yes					n/a	A482R
13	49	A484L	233399..233866	NP_048840.1		H	nd		hypothetical protein [Paramecium bursaria Chlorella virus 1]		virion-associated: yes; expression pattern:Early-Late; Refseq best hit: YP_001426769 [hypotheticalprotein ATCV1_Z288R (Acanthocystis turfacea Chlorellavirus 1)] [2e-51]	nd	nd										12.1698	33.7025	46.0863	36.3826	32.3362	1.3	Early-Late	No				Yes	.18	A484L
14	178	A568L	275356..275895	NP_048924.1		N	Phosphoribosylpyrophosphate synthetase		hypothetical protein [Paramecium bursaria Chlorella virus 1]		expression pattern: Early; Refseq best hit:YP_001426314 [hypothetical protein FR483_N682L (Parameciumbursaria Chlorella virus FR483)] [3e-10]	nd	nd				58.8	d1u9ya1 c.61.1.2 (A:1--155) Phosphoribosylpyrophosphate synthetase {Methanocaldococcus jannaschii [TaxId: 2190]}					0	0.910878	0.886275	3.99321	7.69909	2.2	Early	Yes					n/a	A568L
14	39	A572R	276730..277275	NP_048928.1		P-M-D	Leukotriene A4 hydrolase catalytic domain / Lysine-specific histone demethylase 1		hypothetical protein [Paramecium bursaria Chlorella virus 1]		virion-associated: yes; expression pattern: Late;Refseq best hit: YP_001426317 [hypothetical proteinFR483_N685R (Paramecium bursaria Chlorella virus FR483)][6e-63]	nd	nd		Leukotriene A4 hydrolase catalytic domain		50.6	d2dw4a3 d.16.1.5 (A:655--763) Lysine-specific histone demethylase 1, LSD1 {Human (Homo sapiens) [TaxId: 9606]}			Virion major capsid protein associated (Fang et al., unpublished results)		0	5.46527	23.9294	29.7272	25.022	2.1	Late	No				Yes	1.11	A572R
14	94	A574L	277272..278066	NP_048930.1		D-R-R	Proliferating cell nuclear antigen (PCNA)		hypothetical protein [Paramecium bursaria Chlorella virus 1]	proliferating cell nuclear antigen; Provisional;Region: PLN00057|Proliferating Cell Nuclear Antigen (PCNA) domainfound in eukaryotes and archaea. These polymeraseprocessivity factors play a role in DNA replication andrepair. PCNA encircles duplex DNA in its central cavity,providing a DNA-bound platform for the...; Region: PCNA;cd00577|putative DNA binding site [nucleotide binding];other site|PCNA…	expression pattern: Early; Swissprot best hit:Q43266 [RecName: FullProliferating cell nuclear antigenShortPCNA] [1e-30]; COG best hit: COG0592 [DNA polymerasesliding clamp subunit (PCNA homolog)] [1e-06]; KEGGannotation: K04802 [proliferating cell nuclear antigen];Pfam hit: PF00705.11 [Proliferating cell nuclear antigenN-terminal domain] [1e-21]; Pfam hit: PF02747.8[Proliferating cell nuclear ant…	PCNA; PLN00057	cd00577; PLN00057		Proliferating cell nuclear antigen (PCNA)		99.6	d1plqa2 d.131.1.2 (A:127--258) Proliferating cell nuclear antigen (PCNA) {Baker's yeast (Saccharomyces cerevisiae) [TaxId: 4932]}					0	10.0197	52.2902	86.0759	53.8936	1.2	Early	Yes					n/a	A574L
14	9	A575L	278085..278591	NP_048931.1		H	nd		hypothetical protein [Paramecium bursaria Chlorella virus 1]		expression pattern: Early; Refseq best hit:YP_001426321 [hypothetical protein FR483_N689L (Parameciumbursaria Chlorella virus FR483)] [2e-28]	nd	nd			d1rw1a_ c.47.1.12 (A:) Hypothetical protein PA3664 (YffB) {Pseudomonas aeruginosa [TaxId: 287]}	53.3	d1rwua_ d.58.54.1 (A:) Hypothetical protein ybeD {Escherichia coli [TaxId: 562]}					0	30.059	365.145	2040.97	1201.83	1.2	Early	Yes					n/a	A575L
15	185	A165aL	84835..85326	YP_004678904.1		P-M-D	Peptidase Gluzincin family - thermolysin-like proteinase		hypothetical protein [Paramecium bursaria Chlorella virus 1]	Peptidase Gluzincin family (thermolysin-likeproteinases, TLPs) includes peptidases M1, M2, M3, M4,M13, M32 and M36 (fungalysins); Region: GluZincin;cl14813	virion-associated: yes; Refseq best hit:YP_001425848 [hypothetical protein FR483_N216L (Parameciumbursaria Chlorella virus FR483)] [3e-18]	GluZincin super family	cl4813				33.2	d1wrka1 a.39.1.5 (A:4--85) Troponin C {Human (Homo sapiens), cardiac isoform [TaxId: 9606]}					0.936139	15.4849	34.5647	61.2292	60.0529	2.1						Yes	2.14	A165aL
15	114	A166R	85431..86237	NP_048514.2		D-R-R	Lambda exonuclease		hypothetical protein [Paramecium bursaria Chlorella virus 1]	putative phage-type endonuclease; Region:phage_rel_nuc; TIGR03033	expression pattern: Early-Late; Pfam hit: PF09588.3[YqaJ-like viral recombinase domain] [7.9e-24]; Refseqbest hit: YP_001425850 [hypothetical protein FR483_N218R(Paramecium bursaria Chlorella virus FR483)] [1e-81]	phage_rel_nuc	TIGR03033		lambda exonuclease								6.55297	68.3159	125.851	247.579	285.636	2.1	Early-Late	No					n/a	A166R
15	20	A168R	86276..86776	NP_048516.1		H	nd		hypothetical protein [Paramecium bursaria Chlorella virus 1]		virion-associated: yes; expression pattern: Late;Refseq best hit: YP_001427100 [hypothetical proteinATCV1_Z619L (Acanthocystis turfacea Chlorella virus 1)][3e-19]	nd	nd										0.936139	3.64351	13.2941	63.004	55.4334	1.2	Late	No				Yes	1.76	A168R
15	140	A173L	89068..89934	NP_048521.1		L	Patatin-like phospholipase		hypothetical protein [Paramecium bursaria Chlorella virus 1]	Predicted esterase of the alpha-beta hydrolasesuperfamily [General function prediction only]; Region:RssA; COG1752|ExoU and VipD-like proteins; homologus to patatin,cPLA2, and iPLA2; Region: Pat_ExoU_VipD_like; cd07207||	virion-associated: yes; expression pattern: Early;COG best hit: COG1752 [Predicted esterase of thealpha-beta hydrolase superfamily] [2e-06]; Pfam hit:PF01734.15 [Patatin-like phospholipase] [4.2e-27]; Refseqbest hit: YP_001425854 [hypothetical protein FR483_N222L(Paramecium bursaria Chlorella virus FR483)] [2e-83]	Patatin; RssA	pfam01734; COG01752		Patatin		89.4	d1b5qa1 c.3.1.2 (A:5--293,A:406--463) Polyamine oxidase {Maize (Zea mays) [TaxId: 4577]}					0	0.910878	6.20393	18.635	30.7963	2.2	Early	Yes				Yes	.1	A173L
16	74	A305L	154040..154654	NP_048659.1		S	VH1-related dual-specificity phosphatase, VHR / Ser/Thr and Tyr protein phosphatases		Protein phosphatase [Paramecium bursaria Chlorella virus 1]	Dual specificity phosphatases (DSP); Ser/Thr andTyr protein phosphatases. Structurally similar totyrosine-specific phosphatases but with a shallower activesite cleft and a distinctive active site signature motif,HCxxGxxR. Characterized as VHR- or...; Region: DSPc;cd00127||	Protein phosphatase; virion-associated: yes;expression pattern: Late; Swissprot best hit: Q9BY84[RecName: FullDual specificity protein phosphatase 16AltName: FullMitogen-activated protein kinase phosphatase7 ShortMAP kinase phosphatase 7 ShortMKP-7] [7e-12]; KEGGannotation: K04459 [dual specificity phosphatase]; Pfamhit: PF00782.13 [Dual specificity phosphatase catalyticdomain] [3.6e-33]; Refseq …	DSPc	cd00127		VH1--related dual--specificity phosphatase, VHR								0	0.910878	1.77255	76.3147	939.289	2.3	Late	No				Yes	3.44	A305L
16	183	A306L	154680..154940	NP_048660.1		H	nd		hypothetical protein [Paramecium bursaria Chlorella virus 1]		expression pattern: Early-Late; Refseq best hit:YP_001426702 [hypothetical protein ATCV1_Z221L(Acanthocystis turfacea Chlorella virus 1)] [9e-23]	nd	nd				54.2	d3b7sa3 d.92.1.13 (A:209--460) Leukotriene A4 hydrolase catalytic domain {Human (Homo sapiens) [TaxId: 9606]}					3.74456	30.059	34.5647	231.606	1924.77	2.3	Early-Late	Yes					n/a	A306L
16	27	A310L	155484..155996	NP_048665.1		H	nd		hypothetical protein [Paramecium bursaria Chlorella virus 1]		virion-associated: yes; expression pattern: Late;Refseq best hit: YP_001426703 [hypothetical proteinATCV1_Z222L (Acanthocystis turfacea Chlorella virus 1)][3e-52]	nd	nd				50.1	d2a2la1 d.110.9.1 (A:4--145) DhaI homolog {Klebsiella pneumoniae [TaxId: 573]}			Virion general vertex associated (Fang et al., unpublished results)		3.74456	11.8414	16.8392	28.3962	40.0352	2.2	Late	No				Yes	1.33	A310L
16	95	A312L	156056..156772	NP_048668.2		SP	Bacteriophage T7 gp2.5		hypothetical protein [Paramecium bursaria Chlorella virus 1]		expression pattern: Early-Late; Refseq best hit:YP_001425959 [hypothetical protein FR483_N327L (Parameciumbursaria Chlorella virus FR483)] [4e-94]	nd	nd		Bacteriophage T7 gp2.5		25.5	d1h8la1 b.3.2.1 (A:305--383) Carboxypeptidase D C--terminal domain {Crested duck (Lophonetta specularioides) [TaxId: 8836]}					301.437	2128.72	6839.39	51563.9	165053	2.3	Early-Late	Yes		Yes			n/a	A312L
17	51	A444L	215534..215848	NP_048801.1		S	Adenylyl-guanylyl cyclase		hypothetical protein [Paramecium bursaria Chlorella virus 1]	Adenylyl- / guanylyl cyclase, catalytic domain;Region: CYCc; smart00044	expression pattern: Late; Refseq best hit:YP_001426058 [hypothetical protein FR483_N426R (Parameciumbursaria Chlorella virus FR483)] [2e-06]	CYCc	smart00044				50.7	d1zcaa1 a.66.1.1 (A:83--204) Transducin (alpha subunit), insertion domain {Mouse (Mus musculus) [TaxId: 10090]}					0	2.73264	30.1334	217.408	283.326	2.2	Late	No					n/a	A444L
17	126	A445L	215886..217274	NP_048802.2		S	Rio2 serine protein kinase C-terminal domain / Activator of bc1 complex (ABC1) kinases / Protein kinase regulating ubiquinone biosynthesis		hypothetical protein [Paramecium bursaria Chlorella virus 1]	Predicted unusual protein kinase [General functionprediction only]; Region: AarF; COG0661|Protein Kinases, catalytic domain; Region:PKc_like; cl09925||	expression pattern: Early; Swissprot best hit:Q55884 [RecName: FullUncharacterized protein sll0095][1e-21]; COG best hit: COG0661 [Predicted unusual proteinkinase] [5e-06]; KEGG annotation: K08869 [aarFdomain-containing kinase]; Pfam hit: PF03109.9 [ABC1family] [1.3e-29]; Refseq best hit: YP_001426053[hypothetical protein FR483_N421R (Paramecium bursariaChlorella virus FR483)] [1e-168]	ABC1_ADCK3-like; AarF	cd05121; COG0661		Rio2 serine protein kinase C--terminal domain								0	6.37615	86.855	453.451	304.884	1.2	Early	Yes					n/a	A445L
17	79	A448L	217342..217662	NP_048805.1		S	Protein disulfide isomerase with heme binding site; Thioredoxin		Protein disulphide isomerase with heme binding site [Paramecium bursaria Chlorella virus 1]	Protein Disulfide Isomerase (PDIa) family, redoxactive TRX domains; composed of eukaryotic proteinsinvolved in oxidative protein folding in the endoplasmicreticulum (ER) by acting as catalysts and foldingassistants. Members of this family include PDI...; Region:PDI_a_family; cd02961|	Protein disulphide isomerase with heme bindingsite; virion-associated: yes; expression pattern: Late;Pfam hit: PF00085.13 [Thioredoxin] [6.7e-16]; Refseq besthit: YP_001426562 [hypothetical protein ATCV1_Z081L(Acanthocystis turfacea Chlorella virus 1)] [1e-31]	PDI_a_family	cd02961		Protein disulfide isomerase with heme binding site; Thioredoxin		74.8	d1cora_ a.3.1.1 (A:) Cytochrome c551 {Pseudomonas stutzeri [TaxId: 316]}					0.936139	23.6828	39.8824	39.9321	55.4334	2.1	Late	No	Yes			Yes	4.68	A448L
17	50	A449R	217799..218380	NP_048806.1		T	mRNA capping enzyme - triphosphatase CET1		hypothetical protein [Paramecium bursaria Chlorella virus 1]	mRNA capping enzyme, beta chain; Region:mRNA_triPase; pfam02940|putative metal binding residues [ion binding];other site	expression pattern: Early; Pfam hit: PF02940.8[mRNA capping enzyme beta chain] [3.1e-18]; Refseq besthit: YP_001426048 [hypothetical protein FR483_N416L(Paramecium bursaria Chlorella virus FR483)] [5e-47]	mRNA_triPase	pfam02940		mRNA triphosphatase CET1								198.461	1163.65	2096.93	1753.46	1034.76	1.3	Early	Yes					n/a	A449R
18	99	A103R	54622..55614	NP_048451.1		T	mRNA capping enzyme - RNA guanylyltransferase		mRNA guanylyltransferase [Paramecium bursaria Chlorella virus 1]	Adenylation domain of GTP-dependent mRNA cappingenzymes; Region: Adenylation_mRNA_capping; cd07895|||mRNA capping enzyme, C-terminal domain; Region:mRNA_cap_C; pfam03919	mRNA guanylyltransferase; expression pattern:Early; COG best hit: COG5226 [mRNA capping enzymeguanylyltransferase (alpha) subunit] [4e-13]; Pfam hit:PF01331.12 [mRNA capping enzyme catalytic domain][2.1e-50]; Pfam hit: PF03919.8 [mRNA capping enzymeC-terminal domain] [7.8e-15]; Refseq best hit:YP_001427200 [hypothetical protein ATCV1_Z719L(Acanthocystis turfacea Chlorella virus 1)] [2e-90]	Adenylaiton_mRNA_capping; mRNA_cap_C super family	cd07895; cl04328		RNA guanylyltransferase (mRNA capping enzyme), N--terminal domain		99.9	d1ckma1 b.40.4.6 (A:239--327) RNA guanylyltransferase (mRNA capping enzyme) {Chlorella virus PBCV--1 [TaxId: 10506]}					208.759	1034.76	2128.83	4824.68	3726.36	1.2	Early	Yes	Yes	Yes			n/a	A103R
18	131	A105L	55626..56480	NP_048453.1		P-M-D	Ubiquitin carboxyl--terminal hydrolase 2, USP2		hypothetical protein [Paramecium bursaria Chlorella virus 1]	Ubiquitin carboxyl-terminal hydrolase; Region: UCH;pfam00443|Peptidase C19 contains ubiquitinyl hydrolases. Theyare intracellular peptidases that remove ubiquitinmolecules from polyubiquinated peptides by cleavage ofisopeptide bonds. They hydrolyse bonds involving thecarboxyl group of the C-terminal Gly...; Region:Peptidase_C19; cl02553|	expression pattern: Early; Swissprot best hit:P40818 [RecName: FullUbiquitin carboxyl-terminal hydrolase8 AltName: FullUbiquitin thioesterase 8 AltName:FullUbiquitin-specific-processing protease 8 AltName:FullDeubiquitinating enzyme 8 AltName: FullUbiquitinisopeptidase Y ShorthUBPy] [3e-09]; KEGG annotation:K11839 [ubiquitin carboxyl-terminal hydrolase 8]; Pfamhit: PF00443.22 [Ubiquitin carboxyl-…	Peptidase_C19E; UCH	cd02661; pfam00443		Ubiquitin carboxyl--terminal hydrolase 2, USP2								0.936139	4.55439	7.0902	31.9457	99.3182	2.3	Early	Yes					n/a	A105L
18	147	A107L	56516..57388	NP_048455.1		T	Transcription factor IIB (TFIIB), core domain, interaction with RNA pol II and TFIIF / Transcription initiation factor TFIIIB, Brf1 subunit		hypothetical protein [Paramecium bursaria Chlorella virus 1]	Transcription initiation factor TFIIIB, Brf1subunit/Transcription initiation factor TFIIB[Transcription]; Region: SUA7; COG1405|TFIIB zinc-binding; Region: TF_Zn_Ribbon;pfam08271	expression pattern: Early; Pfam hit: PF00382.12[Transcription factor TFIIB repeat] [4.6e-06]; Refseq besthit: YP_001425767 [hypothetical protein FR483_N135L(Paramecium bursaria Chlorella virus FR483)] [2e-57]	TF_Zn_Ribbon; CYCLIN super family; SUA7	pfam08271; cl00050; COG1405		Transcription factor IIB (TFIIB), core domain		97.2	d1vola1 a.74.1.2 (A:113--207) Transcription factor IIB (TFIIB), core domain {Human (Homo sapiens) [TaxId: 9606]}					164.76	1034.76	2065.91	2067.6	3386.06	2.1	Early	Yes	Yes				n/a	A107L
18	88	A108bL	57471..57977	NP_048457.2		D-R-R	Homing endonuclease I-TevI; GIY-YIG nuclease domain		hypothetical protein [Paramecium bursaria Chlorella virus 1]	GIY-YIG nuclease domain superfamily; Region:GIY-YIG_SF; cl15257|||	Pfam hit: PF01541.17 [GIY-YIG catalytic domain][1.9e-06]; Refseq best hit: YP_001427194 [hypotheticalprotein ATCV1_Z713L (Acanthocystis turfacea Chlorellavirus 1)] [1e-54]	GIY-YIG	pfam01541		Bacteriophage t$ Homing endonuclease I--TevI; GIY-YIG nuclease domain		60.4	d1e0ca1 c.46.1.2 (A:1--135) Sulfurtransferase {Azotobacter vinelandii [TaxId: 354]}					0	13.6632	37.2236	312.358	2145.74	2.3				Yes			n/a	A108bL
19	11	A253R	128133..128585	NP_048604.1		M	Amyloid beta A4 precursor protein--binding family B member 3		hypothetical protein [Paramecium bursaria Chlorella virus 1]		expression pattern: Early; Refseq best hit:YP_001426645 [hypothetical protein ATCV1_Z164L(Acanthocystis turfacea Chlorella virus 1)] [3e-17]	nd	nd			d2ysca1 b.72.1.1 (A:8--33) Amyloid beta A4 precursor protein--binding family B member 3, APBB3 {Human (Homo sapiens) [TaxId: 9606]}	57.4	d1xhfa1 c.23.1.1 (A:2--122) Aerobic respiration control protein ArcA, N--terminal domain {Escherichia coli [TaxId: 562]}					69.2743	480.033	1049.35	878.506	461.945	1.3	Early	Yes					n/a	A253R
19	64	A262/263L	134966..135736	NP_048617.2		H	nd		hypothetical protein [Paramecium bursaria Chlorella virus 1]		virion-associated: yes; Refseq best hit:YP_001425738 [hypothetical protein FR483_N106L (Parameciumbursaria Chlorella virus FR483)] [4e-46]	nd	nd				52.3	d1btka_ b.55.1.1 (A:) Bruton's tyrosine kinase {Human (Homo sapiens) [TaxId: 9606]}					0	0	1.77255	10.6486	16.1681	2.2		Yes				Yes	.7	A262/263L
19	106	A265L	135838..136587	NP_048619.2		D-R-R	Mitochondrial resolvase ydc2 / Holliday junction resolvases (HJRs) are endonucleases that specifically resolve Holliday junction DNA intermediates during homologous recombination		hypothetical protein [Paramecium bursaria Chlorella virus 1]	Holliday junction resolvases (HJRs) areendonucleases that specifically resolve Holliday junctionDNA intermediates during homologous recombination. HJR'soccur in archaea, bacteria, and in the mitochondria ofcertain fungi, however this CD includes...; Region:RuvC_resolvase; cl00243||putative DNA-binding cleft [nucleotide binding];other site|	expression pattern: Early-Late; Pfam hit: PF04848.6[Poxvirus A22 protein] [8.6e-11]; Refseq best hit:YP_001426640 [hypothetical protein ATCV1_Z159R(Acanthocystis turfacea Chlorella virus 1)] [5e-73]	RuvC_resolvase super family	cl21482		Mitochondrial resolvase ydc2 catalytic domain		90.6	d1nu0a_ c.55.3.8 (A:) Hypothetical protein YqgF (RuvX) {Escherichia coli [TaxId: 562]}					0.936139	11.8414	65.5844	301.265	509.295	2.2	Early-Late	Yes	Yes				n/a	A265L
20	64	A384dL	188236..190164	NP_048747.2		SP	Capsid protein; chitin-binding domain type-2; Tachycitin		Capsid protein [Paramecium bursaria Chlorella virus 1]	Chitin-binding domain type 2; Region: ChtBD2;smart00494|Large eukaryotic DNA virus major capsid protein;Region: Capsid_NCLDV; pfam04451	Capsid protein; virion-associated: yes; expressionpattern: Early-Late; Pfam hit: PF01607.17 [Chitin bindingPeritrophin-A domain] [2.4e-07]; Pfam hit: PF04451.5[Large eukaryotic DNA virus major capsid protein] [2e-11];Refseq best hit: YP_001426225 [hypothetical proteinFR483_N593R (Paramecium bursaria Chlorella virus FR483)][1e-83]	Capsid_NCLDV super family; ChtBd2	cl04526; smart00494		Capsid protein; chitin-binding domain type-2		94.8	d1dqca_ g.31.1.1 (A:) Tachycitin {Horseshoe crab (Tachypleus tridentatus) [TaxId: 6853]}					0	0.910878	3.5451	11.5359	15.3982	2.2	Early-Late					Yes	.98	A384dL
20	107	A392R	190233..191012	NP_048749.2		N	ABC-transporter hemolysin B / Polynucleotide kinase		hypothetical protein [Paramecium bursaria Chlorella virus 1]		expression pattern: Late; Pfam hit: PF04665.5[Poxvirus A32 protein] [5.2e-06]; Refseq best hit:YP_001426221 [hypothetical protein FR483_N589L (Parameciumbursaria Chlorella virus FR483)] [1e-110]	ABCC_Hemolysin; AAA	cd03252; smart00382		Polynucleotide kinase, kinase domain {Bacteriophage T4		97.1	d1sgwa_ c.37.1.12 (A:) Putative ABC transporter PF0895 {Pyrococcus furiosus [TaxId: 2261]}					0	2.73264	12.4079	10.6486	13.0884	2.1	Late	No					n/a	A392R
20	13	A394R	191103..191468	NP_048751.1		H	nd		hypothetical protein [Paramecium bursaria Chlorella virus 1]		expression pattern: Early-Late; Refseq best hit:YP_001426218 [hypothetical protein FR483_N586L (Parameciumbursaria Chlorella virus FR483)] [2e-14]	nd	nd										0	3.64351	22.1569	22.1845	22.3273	2.1	Early-Late	No					n/a	A394R
21	137	A352L	174838..175461	NP_048709.1		H	nd		hypothetical protein [Paramecium bursaria Chlorella virus 1]		virion-associated: yes; expression pattern: Late;Refseq best hit: YP_001426751 [hypothetical proteinATCV1_Z270R (Acanthocystis turfacea Chlorella virus 1)][2e-65]	nd	nd								Virion major capsid protein associated (Fang et al., unpublished results)		14.9782	238.195	468.396	718.778	778.763	2.1	Late	No				Yes	3.38	A352L
21	30	A357L	176631..177617	NP_048714.2		D-R-R	DNA translocase FtsK		hypothetical protein [Paramecium bursaria Chlorella virus 1]		expression pattern: Early-Late; Refseq best hit:YP_001426005 [hypothetical protein FR483_N373L (Parameciumbursaria Chlorella virus FR483)] [4e-42]	PRK10263	PRK10263										0	19.1284	45.2	53.2428	46.9644	2.1	Early-Late	Yes					n/a	A357L
21	135	A363R	177696..181235	NP_048717.2		D-R-R	Rad54--like; DNA repair Rad25 / helicase superfamily c-terminal domain		hypothetical protein [Paramecium bursaria Chlorella virus 1]	Helicase superfamily c-terminal domain; associatedwith DEXDc-, DEAD-, and DEAH-box proteins, yeastinitiation factor 4A, Ski2p, and Hepatitis C virus NS3helicases; this domain is found in a wide variety ofhelicases and helicase related proteins; may...; Region:HELICc; cd00079|	virion-associated: yes; expression pattern: Early;Refseq best hit: YP_001426015 [hypothetical proteinFR483_N383R (Paramecium bursaria Chlorella virus FR483)][0.0]	HELICc	smart00490		Rad54--like; DNA repair Rad25		94.6	d2fwra1 c.37.1.19 (A:257--456) DNA repair protein RAD25 {Archaeoglobus fulgidus [TaxId: 2234]}		Similar to D6/D11-like helicase (Marseillevirus)(6e-06)			0	2.73264	6.20393	15.0855	21.5574	2.2	Early	No				Yes	2.01	A363R
22	171	A502L	242040..242327	NP_048858.1		P-M-D	Type 1 signal peptidase		hypothetical protein [Paramecium bursaria Chlorella virus 1]		virion-associated: yes; expression pattern: Late;Refseq best hit: YP_001426337 [hypothetical proteinFR483_N705R (Paramecium bursaria Chlorella virus FR483)][2e-21]	nd	nd			d1b12a_ b.87.1.2 (A:) Type 1 signal peptidase {Escherichia coli [TaxId: 562]}							0	4.55439	52.2902	347.409	175.154	1.2	Late	No				Yes	nd	A502L
22	47	A503L	242339..243253	NP_048859.1		H	nd		hypothetical protein [Paramecium bursaria Chlorella virus 1]		expression pattern: Early; Refseq best hit:YP_001426335 [hypothetical protein FR483_N703R (Parameciumbursaria Chlorella virus FR483)] [6e-47]	nd	nd										0	4.55439	44.3138	218.295	103.938	1.2	Early	No					n/a	A503L
22	46	A505L	243250..244704	NP_048861.1		H	nd		hypothetical protein [Paramecium bursaria Chlorella virus 1]		expression pattern: Early; Refseq best hit:YP_001426328 [hypothetical protein FR483_N696R (Parameciumbursaria Chlorella virus FR483)] [1e-127]	nd	nd				57.3	d2blla1 c.2.1.2 (A:316--657) Polymyxin resistance protein ArnA (PrmI) {Escherichia coli [TaxId: 562]}					102.039	878.087	1775.21	904.24	545.095	1.1	Early	Yes					n/a	A505L
23	69	A438L	212859..213095	NP_048795.1		P-M-D	Glutaredoxin (Grx, thioltransferase)		Glutaredoxin [Paramecium bursaria Chlorella virus 1]	Glutaredoxin (GRX) family; composed of GRX,approximately 10 kDa in size, and proteins containing aGRX or GRX-like domain. GRX is a glutathione (GSH)dependent reductase, catalyzing the disulfide reduction oftarget proteins such as ribonucleotide...; Region:GRX_family; cd02066||	Glutaredoxin; virion-associated: yes; expressionpattern: Early-Late; COG best hit: COG0695 [Glutaredoxinand related proteins] [3e-06]; Pfam hit: PF00462.17[Glutaredoxin] [3e-10]; Refseq best hit: YP_001426068[hypothetical protein FR483_N436R (Paramecium bursariaChlorella virus FR483)] [8e-18]	GRX_family	cd02066		Glutaredoxin (Grx, thioltransferase)								0	1.82176	0.886275	1.77476	1.53982		Early-Late	No				Yes	nd	A438L
23	53	A441L	213910..214323	NP_048798.1		D-R-R	Adenine glycosylase MutY		hypothetical protein [Paramecium bursaria Chlorella virus 1]		expression pattern: Early; Refseq best hit:YP_001426062 [hypothetical protein FR483_N430L (Parameciumbursaria Chlorella virus FR483)] [1e-27]	nd	nd				62	d1rrqa2 d.113.1.3 (A:234--360) Adenine glycosylase MutY, C--terminal domain {Bacillus stearothermophilus [TaxId: 1422]}					0.936139	163.047	1471.22	12598.1	20481.1	2.2	Early	Yes					n/a	A441L
23	52	A443R	214463..215389	NP_048800.1		P-M-D	Generate radicals by combining a 4Fe-4S cluster and S-adenosylmethionine		hypothetical protein [Paramecium bursaria Chlorella virus 1]		virion-associated: yes; expression pattern: Early;Refseq best hit: YP_001426065 [hypothetical proteinFR483_N433R (Paramecium bursaria Chlorella virus FR483)][2e-50]	Radical_SAM super family	cl18962										0	10.9305	40.7687	80.7516	62.3626	1.2	Early	No	Yes			Yes	.09	A443R
24	128	A644R	310449..310970	NP_049000.2		H	nd		hypothetical protein [Paramecium bursaria Chlorella virus 1]		virion-associated: yes; expression pattern: Late;Refseq best hit: YP_001426387 [hypothetical proteinFR483_N755L (Paramecium bursaria Chlorella virus FR483)][3e-62]	nd	nd								Virion major capsid protein associated (Fang et al., unpublished results)		0	0	2.65883	7.09904	5.38936	1.2	Late	No				Yes	17.33	A644R
24	87	A654L	314465..315058	NP_049010.1		P	Polyamine acetyltransferase		hypothetical protein [Paramecium bursaria Chlorella virus 1]		expression pattern: Early; Pfam hit: PF00583.17[Acetyltransferase (GNAT) family] [6.8e-06]; Refseq besthit: YP_001426628 [hypothetical protein ATCV1_Z147L(Acanthocystis turfacea Chlorella virus 1)] [4e-53]	NAT_SF	cd04301		Putative acetyltransferase EF0945						Charlop-Powers et al. (2012), Polyamine acetyltransferase		0	7.28703	116.102	1018.71	912.727	1.2	Early	Yes					n/a	A654L
24	151	A656L	315127..315849	NP_049012.2		M	Collagen triple helix repeat		hypothetical protein [Paramecium bursaria Chlorella virus 1]		expression pattern: Early; Pfam hit: PF01391.11[Collagen triple helix repeat (20 copies)] [9.1e-11];Refseq best hit: YP_001426629 [hypothetical proteinATCV1_Z148L (Acanthocystis turfacea Chlorella virus 1)][2e-11]	Collagen	pfam01391										0	0	0.886275	47.9185	201.716	2.3	Early	Yes					n/a	A656L
25	127	A629R	303605..305920	NP_048985.1		N	Large subunit of ribonucleotide reductase / Class I ribonucleotide reductase / ATP cone domain		hypothetical protein [Paramecium bursaria Chlorella virus 1]	ribonucleoside--diphosphate reductase largesubunit; Region: PLN02437||Class I ribonucleotide reductase; Region: RNR_I;cd01679|||||	virion-associated: yes; expression pattern:Early-Late; Swissprot best hit: Q03604 [RecName:FullRibonucleoside-diphosphate reductase large subunitAltName: FullRibonucleotide reductase large subunit][0.0]; COG best hit: COG0209 [Ribonucleotide reductasealpha subunit] [4e-11]; KEGG annotation: K10807[ribonucleoside-diphosphate reductase subunit M1]; Pfamhit: PF03477.9 [ATP cone domain] [8.5e-15]; Pf…	RNR_I; ATP-cone; PLN02437	cd01679; pfam03477; PLN02437		R1 subunit of ribonucleotide reductase, C--terminal domain		100	d1rlra1 a.98.1.1 (A:10--221) R1 subunit of ribonucleotide reductase, N--terminal domain {Escherichia coli [TaxId: 562]}					1.87228	53.7418	424.083	1182.88	661.352	1.2	Early-Late	Yes				Yes	.04	A629R
25	177	A633R	305955..306317	NP_048989.1		H	nd		hypothetical protein [Paramecium bursaria Chlorella virus 1]		expression pattern: Late; Refseq best hit:YP_001426396 [hypothetical protein FR483_N764L (Parameciumbursaria Chlorella virus FR483)] [2e-37]	nd	nd										0	5.46527	51.404	75.4273	157.831	2.2	Late	Yes					n/a	A633R
25	180	A634L	306327..306731	NP_048990.1		H	nd		hypothetical protein [Paramecium bursaria Chlorella virus 1]		expression pattern: Early; Refseq best hit:YP_001426391 [hypothetical protein FR483_N759R (Parameciumbursaria Chlorella virus FR483)] [8e-40]	nd	nd										0	4.55439	30.1334	73.6525	337.99	2.3	Early	Yes					n/a	A634L
						H=hypothetical protein	nd=not determined
						SP=structural protein
						S=signaling
						P=polyamine metabolism
						L=lipid manipulation
						C=cell wall degradation
						M=miscellaneous
						I-T=integration and transposition
						P-M-D=protein synthesis, modification, and degradation
						N=nucleotide metabolism
						D-R-R=DNA replication, recombination, and repair
